# Supplementary material for: Vitamin B12 Deficiency Associated with Metformin and Proton Pump Inhibitors and Their Combinations: Results from a Disproportionality and Interaction Analysis
Source: Diseases. 2025 Oct 10;13(10):334. doi: 10.3390/diseases13100334 (PMC12562576; doi:10.3390/diseases13100334)
Supplement: Supplementary file 1 [file diseases-13-00334-s001.zip]

Archive with 1 entries (1 files):
- diseases-3837504-supplementary.pdf
